# Supplementary material for: Enhanced UV-B Radiation in Potato Stems and Leaves Promotes the Accumulation of Anthocyanins in Tubers
Source: Curr Issues Mol Biol. 2023 Dec 11;45(12):9943–60. doi: 10.3390/cimb45120621 (PMC10742819; doi:10.3390/cimb45120621)
Supplement: Supplementary file 1 [file cimb-45-00621-s001.zip]

Archive with 2 entries (2 files):
- supplementary figure S1-S3.pdf
- supplementary table S1-S7.xlsx
